# Supplementary material for: Dysregulation of a specific immune-related network of genes biologically defines a subset of schizophrenia
Source: Transl Psychiatry. 2019 May 31;9:156. doi: 10.1038/s41398-019-0486-6 (PMC6544656; doi:10.1038/s41398-019-0486-6)
Supplement: Supplementary file 2 — Supplementary Table 6 [file 41398_2019_486_MOESM2_ESM.xlsx]

## Sheet: Blatt1
					TG versus LM
	Gene symbol [rat]	Gene description	Genbank	Refseq	Change	FC	P-value
1	Rgs1	regulatorofG-proteinsignaling1	BC098681	NM_019336		2.02906	0.00616367
2	Ccl4	chemokine(C-Cmotif)ligand4	U06434	NM_053858		1.6677	0.000145234
3	Fpr2|Fpr2l	formylpeptidereceptor2|formylpeptidereceptor2-like		XM_001073508///XM_001058050		1.65325	0.00525407
4	C3	complementcomponent3		NM_016994		1.63355	0.00370887
5	Nkg7	naturalkillercellgroup7sequence	AF082535	NM_133540		1.59988	0.000370315
6	Il12rb2	interleukin12receptor,beta2		NM_001191750		1.58787	0.00948308
7	Serpinb1a	serine(orcysteine)proteinaseinhibitor,cladeB,member1a	BC098686	NM_001031642		1.52368	0.00713542
8	Ly49si3		AY653730	NM_001009919		1.50644	0.00599443
9	Pla2g7	phospholipaseA2,groupVII(platelet-activatingfactoracetylhydrolase,plasma)	BC088457	NM_001009353		1.47671	0.00564773
10	Hist2h2aa3	similartoH2Ahistonefamily,memberO|histonecluster2,H2aa3		XM_002726027		1.46784	0.000193622
11	Slc27a2	solutecarrierfamily27(fattyacidtransporter),member2	D85100	NM_031736		1.4621	0.00890025
12	Il13ra1	interleukin13receptor,alpha1	BC093615	NM_145789		1.45071	0.00738148
13	Cyp4f18	cytochromeP450,family4,subfamilyf,polypeptide18	BC101918	NM_001033686		1.43997	0.0038343
14	Rpl10	ribosomalproteinL10	BC058467			1.41082	0.00593241
15	Olr428	olfactoryreceptor428		NM_001000394		1.40808	0.00921589
16	Ifng	interferongamma	AF010466	NM_138880		1.38083	0.00136758
17	RGD1561778	similartodendriticcell-derivedimmunoglobulin(Ig)-likereceptor1,DIgR1-mouse		NM_001168284		1.37546	0.00551402
18	Scimp	SLPadaptorandCSKinteractingmembraneprotein		XM_003752341		1.37008	0.00178627
19	Tspan31	tetraspanin31	BC086452	NM_001008378		1.3617	0.00413077
20	Tmem223	transmembraneprotein223		NM_001191104		1.3538	0.00497758
21	Klrb1b|Klrb1a	killercelllectin-likereceptorsubfamilyBmember1B|1A	U56936|DQ157010	NM_173292///NM_001040189		1.35378	0.00657973
22	Cst7	cystatinF(leukocystatin)		NM_001106523		1.35048	0.00171597
23	Krtap3-3|Krtap3-3l1	keratinassociatedprotein3-3|keratinassociatedprotein3-3-like1		XM_002724543		1.34705	0.001986
24	Retnlg	resistin-likegamma		NM_181625		1.34662	0.00170467
25	Cd24	CD24molecule	BC064439	NM_012752		1.34139	0.00813737
26	Prdm1	PRdomaincontaining1,withZNFdomain		NM_001107639		1.34026	0.000662717
27	Pak1	p21protein(Cdc42/Rac)-activatedkinase1	U49953	NM_017198		1.33841	0.00727019
28	Ptms	parathymosin	BC167753	NM_031975		1.33799	0.00737859
29	RGD1563145	similarto60SribosomalproteinL13		XM_001068099		1.33634	0.00243249
30	Kmo	kynurenine3-monooxygenase(kynurenine3-hydroxylase)	AF056031	NM_021593		1.33603	0.00422059
31	Tob1	transducerofErbB-2.1	AF349723	NM_133317		1.3343	0.00151227
32	Il36b	interleukin36,beta		NM_001108570		1.33429	0.00650945
33	Clic5	chlorideintracellularchannel5	AF323174	NM_053603		1.32585	0.00760758
34	Chi3l1	chitinase3-like1(cartilageglycoprotein-39)	BC091365	NM_053560		1.32109	0.00628578
35	Ptp4a1	proteintyrosinephosphatasetypeIVA,member1	BC097307	NM_031579		1.31719	0.000208591
36	Elovl1	ELOVLfattyacidelongase1				1.31085	0.00789592
37	Tyrobp	Tyroproteintyrosinekinasebindingprotein	AY247021	NM_212525		1.30601	0.00113548
38	Itm2a	integralmembraneprotein2A	BC099174	NM_001025712		1.30324	0.00186906
39	Klrg1	killercelllectin-likereceptorsubfamilyG,member1	X79812	NM_031649		1.30308	0.00509018
40	Srgap3	SLIT-ROBORhoGTPaseactivatingprotein3		NM_001191975		1.30191	0.00399978
41	Tlr5	toll-likereceptor5	FJ750588	NM_001145828		1.30055	0.0073925
42	Slamf8	SLAMfamilymember8		NM_001105973		1.29872	0.00159552
43	Olr1531	olfactoryreceptor1531		NM_001001102		1.29833	0.00402895
44	Clec4a2	C-typelectindomainfamily4,memberA2	AY494061	NM_001005880		1.29689	0.00946691
45	Stard3	StAR-relatedlipidtransfer(START)domaincontaining3				1.29519	0.00048427
46	Hist1h2ac	histonecluster1,H2ac|H2ae-like|H2ai|H2an|H4m		XM_003751712		1.29235	0.00139481
47	Eno3	enolase3,beta,muscle	BC083566	NM_012949		1.29123	0.00394177
48	Kif15	kinesinfamilymember15	AY291581	NM_181635		1.29019	0.00657916
49	Pmaip1	phorbol-12-myristate-13-acetate-inducedprotein1	AY788892	NM_001008385		1.2899	0.0021831
50	Ptp4a1	proteintyrosinephosphatasetypeIVA,member1		NM_031579		1.28872	0.000604498
51	Sod1	superoxidedismutase1,soluble	FQ220715	NM_017050		1.28741	0.00372929
52	Cd55		BC061869	NM_022269		1.28676	0.00244621
53	Ly6c	Ly6-Cantigen		NM_020103		1.28668	0.00867305
54	Tuba3a|Tuba3b	tubulin,alpha3A|tubulin,alpha3B	BC079395	NM_001040008		1.28483	0.000529832
55	LOC252890	Z39smallnucleolarRNA		NR_002705		1.28374	0.00417438
56	Sytl3	synaptotagmin-like3	BC166706	NM_001127560		1.28245	0.00650116
57	Ltbr	lymphotoxinbetareceptor(TNFRsuperfamily,member3)	BC085880	NM_001008315		1.28128	0.0031976
58	Zfp580	zincfingerprotein580		XM_218196///XM_003753208		1.28061	0.000130042
59	Try10|Prss2	trypsin10|similartoAnionictrypsinIIprecursor(PretrypsinogenII)|protease,serine,2		NM_001004097		1.27922	0.00674244
60	Osgin2	oxidativestressinducedgrowthinhibitorfamilymember2		XM_232798		1.27848	0.00275897
61	H2afx	H2Ahistonefamily,memberX		NM_001109291		1.27697	0.00690464
62	Cwc15	CWC15spliceosome-associatedproteinhomolog(S.cerevisiae)	BC091396	NM_001024987		1.27534	0.0030487
63	LOC690097|RGD1561306	similartoimmunoreceptorLy49si3				1.27474	0.00217778
64	Kdelr1	KDEL(Lys-Asp-Glu-Leu)endoplasmicreticulumproteinretentionreceptor1	BC092600	NM_001017385		1.27341	0.00778832
65	Ifngr1	interferongammareceptor1	AF201901	NM_053783		1.27302	0.00285172
66	Abcg3l1	ATP-bindingcassette,subfamilyG(WHITE),member3-like1	BC098896	NM_001004076		1.27201	0.00537456
67	Cyba	cytochromeb-245,alphapolypeptide				1.27104	0.00528248
68	Nampt	nicotinamidephosphoribosyltransferase	BC085681	NM_177928		1.27082	0.00265497
69	Nqo1	NAD(P)Hdehydrogenase,quinone1	BC083542	NM_017000		1.26925	0.00750615
70	Tmem50b	transmembraneprotein50B	BC091349	NM_001025014		1.26818	0.00601128
71	Cblb	Cas-Br-M(murine)ecotropicretroviraltransformingsequenceb	AB071283	NM_133601		1.26643	0.00690156
72	Hopx	HOPhomeobox	AF492685	NM_133621		1.2641	0.00641064
73	Sh2d2a	SH2domaincontaining2A	BC088087	NM_207605		1.26408	0.00453724
74	RGD1566373	similartolargesubunitribosomalproteinL36a		XM_001080446		1.26172	0.00288572
75	Pdha1	pyruvatedehydrogenase(lipoamide)alpha1	BC098897	NM_001004072		1.25916	0.00659117
76	Napsa	napsinAasparticpeptidase	BC078790	NM_031670		1.25897	0.00630047
77	Lcmt2	leucinecarboxylmethyltransferase2	BC083783	NM_001011956		1.25659	0.000398393
78	Phgdh	phosphoglyceratedehydrogenase	BC086327	NM_031620		1.25589	0.00874473
79	Lamtor2	lateendosomal/lysosomaladaptor,MAPKandMTORactivator2		NM_001106441		1.25492	0.0035443
80	LOC681290	T-cellreceptorgammachainCregion5/10-13-like	S75437			1.25219	0.00548661
81	Pppde2	PPPDEpeptidasedomaincontaining2	BC098857	NM_001025703		1.24946	0.0088679
82	Pik3r5	phosphoinositide-3-kinase,regulatorysubunit5		NM_001191923		1.24349	0.00406478
83	Dse	dermatansulfateepimerase	BC168891	NM_001108933		1.24286	0.00873044
84	Csf1	colonystimulatingfactor1(macrophage)	BC074007	NM_023981		1.24221	0.00930946
85	St3gal4	ST3beta-galactosidealpha-2,3-sialyltransferase4	BC089057	NM_203337		1.24207	0.00715113
86	Gyg1	glycogenin1	BC070944	NM_031043		1.24077	0.00967024
87	Ager	advancedglycosylationendproduct-specificreceptor	L33413	NM_053336		1.23963	0.00112361
88	Cadm3	celladhesionmolecule3	BC161811	NM_001047103		1.23918	0.00701589
89	Tect2|Atp6v0a2	tectonic2|ATPase,H+transporting,lysosomalV0subunitA2				1.23674	0.000677216
90	Syt15	synaptotagminXV	BC084685	NM_181632		1.23252	0.00362697
91	Bcat1	branchedchainaminoacidtransaminase1,cytosolic	BC087710	NM_017253		1.23188	0.00832886
92	Hcst	hematopoieticcellsignaltransducer	AY247020	NM_001005900		1.227	0.00279277
93	Slc35f5	solutecarrierfamily35,memberF5		NM_001105950		1.22489	0.00599678
94	Olr1071|Olr1070	olfactoryreceptor1071|olfactoryreceptor1070		NM_001000063		1.22044	0.0046993
95	Tm7sf4	transmembrane7superfamilymember4				1.21761	0.00634243
96	Lst1	leukocytespecifictranscript1	AF208230	NM_022634		1.2162	0.00366483
97	Ankrd57	ankyrinrepeatdomain57		NM_001109364		1.21479	0.00183431
98	Rora	RAR-relatedorphanreceptorA		NM_001106834		1.21145	0.00789767
99	Pnpla2	patatin-likephospholipasedomaincontaining2		NM_001108509		1.20968	0.000945208
100	Tmem14c	transmembraneprotein14C		NM_001135169		1.20737	0.00704333
101	Pspn	persephin	AF040961	NM_013014		1.20568	0.00462944
102	Tlr2	toll-likereceptor2	AY151255	NM_198769		1.2045	0.00580695
103	Zfp418	zincfingerprotein418|similartozincfingerprotein418	FQ212491	NM_001191620		1.20347	0.00849961
104	Atp6v1g3	ATPase,H+transporting,lysosomalV1subunitG3		NM_001105991		1.20108	0.00258359
